# Supplementary material for: Label-Free Multiplexed Microfluidic Analysis of Protein Interactions Based on Photonic Crystal Surface Mode Imaging
Source: Int J Mol Sci. 2023 Feb 22;24(5):4347. doi: 10.3390/ijms24054347 (PMC10002048; doi:10.3390/ijms24054347)
Supplement: Supplementary file 1 [file ijms-24-04347-s001.zip]

Archive with 1 entries (1 files):
- ijms-2182256-supplementary.pdf
